# Supplementary material for: EEG Spectral Exponents and Visual Chirp Responses Mirror Anti‐Seizure Medication Load in Refractory Focal Epilepsy
Source: Ann Clin Transl Neurol. 2025 Apr 21;12(6):1265–75. doi: 10.1002/acn3.70045 (PMC12172104; doi:10.1002/acn3.70045)
Supplement: Supplementary file 1 — Data S1. [file ACN3-12-1265-s001.zip]

Archive with 2 entries (2 files):
- acn370045-sup-0001-ACTN_suppl. table 1_rebuttal_1_clean_[date 2025-02-26].docx
- acn370045-sup-0002-ACTN_suppl. text_rebuttal_1_[date 2025-02-26].docx
